# Supplementary material for: A systematic review of psychosocial functioning changes after gender-affirming hormone therapy among transgender people
Source: Nat Hum Behav. 2023 May 22;7(8):1320–31. doi: 10.1038/s41562-023-01605-w (PMC10444622; doi:10.1038/s41562-023-01605-w)
Supplement: Supplementary file 3 — Supplementary tables containing risk-of-bias coding and search terms. [file 41562_2023_1605_MOESM3_ESM.xlsx]

## Sheet: Supplementary Table 1
Supplementary Table 1: Quality criteria of prospective cohort studies and whether they included power analysis (k= 19)
	Selection				Comparability		Outcome 1
					Comparability of cohorts on the basis of the design or analysis
Study	Representativeness of the exposed cohort	Selection of the non exposed cohort	Ascertainment of exposure	Demonstration that outcome of interest was not present at start of study	Main factor	Additional factor	Assessment of outcome (were the measures validated)	Was follow-up long enough for outcomes to occur	Adequacy of follow up of cohorts	Total (9/9)	Power analysis (k=4)
Achille et al (2020)	*	0	*	*	*	*	*	*	*	(8/9)	0
Aldridge et al (2020)	*	0	0	*	*	0	*	*	*	(6/9)	1
Allen et al (2019)	*	0	*	*	*	0	*	0	*	(6/9)	1
Arnoldussen et al (2022)	*	0	*	*	*	*	*	0	*	(7/9)	0
Colizzi et al (2014)	*	0	0	*	0	0	*	*	*	(5/9)	0
Defreyne et al (2019)	*	0	*	*	*	*	*	*	0	(7/9)	0
Fisher et al (2016)	*	0	*	*	*	*	*	*	*	(8/9)	0
Heylens et al (2014)	*	0	0	*	0	0	*	0	*	(4/9)	0
Manieri et al (2014)	*	*	0	*	*	0	*	0	*	(6/9)	0
Matthys et al (2021)	*	0	0	*	*	*	*	*	*	(7/9)	0
Mazzoli et al (2022)	*	*	*	*	*	0	*	*	*	(8/9)	1
Metzger & Boettger (2019)	0	*	0	0	*	*	*	0	*	(5/9)	0
Motta et al (2018)	*	0	0	*	0	0	*	0	*	(4/9)	0
Nobili et al (2020)	*	0	0	*	*	*	*	0	*	(6/9)	1
Skewis et al (2021)	0	*	*	0	*	0	*	0	*	(5/9)	0
Slabbekoorn et al (2001)	*	*	0	*	0	0	*	0	*	(5/9)	0
Turan et al (2018)	*	*	*	*	*	0	*	0	*	(7/9)	0
Van Goozen et al (1995)	*	*	*	*	*	0	*	0	*	(7/9)	0
Van Kemenade et al (1989)	0	0	0	*	0	0	*	0	*	(3/9)	0

## Sheet: Supplementary Table 2
Supplementary Table 2: Quality criteria of case control studies and whether they included power analysis (k = 21)
	Selection				Comparability		Outcome 1
					Comparability of cases and controls
Study	Case definition adequate	Representativeness of the cases	Selection of controls	Definition of controls	Main factor	Additional factor	Ascertainment of exposure	Same method of ascertainment for cases and controls	Non-response rate	Total (9/9)	Power analysis (k= 1)
Blanchard et al (1983)	*	*	*	0	0	0	*	*	0	(5/9)	0
Bouman (2016)	*	0	*	*	*	*	*	*	*	(8/9)	0
Butler et al (2019)	0	0	*	*	*	0	*	*	*	(6/9)	0
Davis & Keo-Meier (2014)	0	0	*	*	0	0	*	*	*	(5/9)	0
Gomez-Gil et al (2012)	*	*	*	*	*	0	*	*	*	(8/9)	0
Gomez-Gil et al (2014)	*	*	*	*	0	0	*	*	*	(7/9)	1
Gooren et al (2013)	0	0	*	*	*	0	*	*	0	(5/9)	0
Gooren et al (2015)	0	0	*	*	*	0	*	*	*	(6/9)	0
Gorin-Lazard et al (2012)	0	0	*	*	*	0	*	*	*	(6/9)	0
Gorin-Lazard et al (2013)	*	*	*	*	*	0	*	*	*	(8/9)	0
Grannis et al (2021)	*	*	*	*	*	0	*	*	*	(8/9)	0
Green et al (2022)	0	0	*	*	*	0	*	*	*	(6/9)	0
Hughto et al (2020)	0	0	*	*	*	0	*	*	*	(6/9)	0
Jellestad et al (2018)	0	0	*	*	0	0	*	0	*	(4/9)	0
Keo-Meier et al (2011)	0	0	*	*	*	0	*	*	*	(6/9)	0
Newfield et al (2006)	0	0	*	*	*	0	*	*	*	(6/9)	0
Simbar et al (2018)	*	*	*	*	*	0	*	*	*	(8/9)	0
Tomita, Testa, & Balsam (2019)	0	0	*	*	*	0	*	*	*	(6/9)	0
Tucker et al (2018)	0	0	*	*	*	0	*	*	*	(6/9)	0
Turban et al (2022)	0	0	*	*	*	0	0	*	*	(5/9)	0
Yang et al (2016)	0	0	*	*	*	0	*	*	*	(6/9)	0

## Sheet: Supplementary Table 3
Supplementary Table 3: Search terms (all set within 2001-2022)
Date	Terms	Number of hits	Selected paper (out of first 100)	Additional terms identified	Effectiveness
2021-02-22	Hormones OR HRT OR TRT OR hormone replacement therapy OR testosterone replacement therapy OR Oestrogen OR estrogen replacement therapy AND Gender-affirmation OR gender affirmation OR health OR wellbeing OR psychosocial functioning AND transgender OR non-binary OR gender diverse OR gender-diverse OR gender fluid OR gender-fluid OR transmasculine OR transfeminine OR transsexual	35627	23	Gender confirmation, Quality of life, QoL, cross sex hormone therapy,	Too many hits and too broad a selection this time around.
2021-02-23	Horm* OR Hormones OR cross sex hormone therapy OR HRT OR TRT OR hormone replacement therapy OR testosterone replacement therapy OR Oestrogen OR estrogen replacement therapy AND Gender-affirmation OR gender affirmation OR Gender confirmation OR health OR wellbeing OR quality of life AND psychosocial functioning OR anxiety OR depression OR stress OR self-esteem OR self-actualisation OR self-worth O…	32768	11	Gender dysphoria, gender confirmation treatments; mental health; body image; psychiatric	Still too many hits but a more conservative selection process focussing on the abstract on PubMed proves to be more effective. Also focus on extraneous papers that won’t be needed e.g., Selection filters for observational studies, case reports, clinical studies, Journal articles, clinical trials, comparative studies, pragmatic clinical trial,
				disorder, psychological functioning,
2021-02-24	Horm* OR Hormones OR cross sex hormone therapy OR HRT OR TRT OR hormone replacement therapy OR testosterone replacement therapy OR Oestrogen OR estrogen replacement therapy AND Gender-affirmation OR gender affirmation OR Gender confirmation OR Gender confirmation treatments OR health OR wellbeing OR quality of life OR mental health OR body image AND psychosocial functioning OR psychological funct…	31380	Not conducted, focussed on finding not terms at this stage		Not terms identified: eugenic OR prophylaxis OR condom OR advocacy OR cisgender OR gyno* OR referendums OR elections OR gay OR lesbian OR bisexual OR pansexual OR LGBT OR epidemiology
2021-02-24	Horm* OR Hormones OR cross sex hormone therapy OR HRT OR TRT OR hormone replacement therapy OR testosterone replacement therapy OR Oestrogen OR estrogen replacement therapy AND Gender-affirmation OR gender affirmation OR Gender confirmation OR Gender confirmation treatments OR health OR wellbeing OR quality of life OR mental health OR body image AND psychosocial functioning OR psychological funct…	24214			NOT molecular NOT receptor interaction
					Note: LGB identities were still being picked up (arguably moreso than before. Literature selection abandoned at 30 in the first 100 process 7 were selected up to this point).
					Note: PubMed now uses parentheses which will be used from now on.
2021-02-24	(Horm* OR Hormones OR cross sex hormone therapy OR HRT OR TRT OR hormone replacement therapy OR testosterone replacement therapy OR Oestrogen OR estrogen replacement therapy) AND (Gender-affirmation OR gender affirmation OR Gender confirmation OR Gender confirmation treatments OR health OR wellbeing OR quality of life OR mental health OR body image) AND (psychosocial functioning OR psychological …	668			Need to increase social relationship search terms but on the right track.
2021-02-24	(Horm* OR Hormones OR cross sex hormone therapy OR HRT OR TRT OR hormone replacement therapy OR testosterone replacement therapy OR Oestrogen OR estrogen replacement therapy) AND (Gender-affirmation OR gender affirmation OR Gender confirmation OR Gender confirmation treatments OR health OR wellbeing OR quality of life OR mental health OR body image) AND (social relationships OR social networks OR…	124	Out of all 125 in this case due to low number of hits		NOT obesity OR attractiveness OR TBI OR traumatic brain injury OR cancer OR mice OR rats
			16 items selected		Possibly too restrictive some hits from prior searches were not present
2021-02-24	(social relationships OR social networks OR social) AND (Horm* OR Hormones OR cross sex hormone therapy OR HRT OR TRT OR hormone replacement therapy OR testosterone replacement therapy OR Oestrogen OR estrogen replacement therapy) AND (Gender-affirmation OR gender affirmation OR Gender confirmation OR Gender confirmation treatments OR health OR wellbeing OR quality of life OR mental health OR bod…	186			Removed some of the key terms for social relationship e.g., peer, romantic etc. Also re-ordered search so that social relationship items come first. Also removed “gyno*” , “cisgender”, and various LGBT terms from NOT terms.
					Some important papers from prior searches not identified. Refine further.
2021-02-24	(social relationships OR social networks OR social) AND (Horm* OR Hormones OR cross sex hormone therapy OR HRT OR TRT OR hormone replacement therapy OR testosterone replacement therapy OR Oestrogen OR estrogen OR estrogen replacement therapy OR Oestrogen replacement therapy) AND (Gender-affirmation OR gender affirmation OR Gender affirmation treatments OR Gender confirmation OR Gender confirmatio…	165			Some parentheses were realised to be missing from prior searches up until this point which yielded 165 hits. Further pairing down of NOT terms is required.
2021-02-24	(social relationships OR social networks OR social* OR groups OR group OR relations* OR social interaction OR social structure OR interpersonal relationships OR interdependence OR social isolation OR loneliness) AND (Horm* OR Hormones OR cross sex hormone therapy OR HRT OR TRT OR hormone replacement therapy OR testosterone replacement therapy OR Oestrogen OR estrogen OR estrogen replacement thera…	529			Added * to social i.e., “social*” Also added functioning to search terms. Moved psychosocial functioning to the health focussed search terms. Added some more social relationships focussed key words.
					Key papers were still missing from this search…
2021-02-24	(social relationships OR social networks OR social* OR groups OR group OR relations* OR social interaction OR social structure OR interpersonal relationships OR interdependence OR social isolation OR loneliness) AND (Horm* OR Hormones OR cross sex hormone therapy OR HRT OR TRT OR hormone replacement therapy OR testosterone replacement therapy OR Oestrogen OR estrogen OR estrogen replacement thera…	532			This time key words were taken from the titles of the previous searches and added to the key terms of this search: body dissatisfaction, body satisfaction, psychosocial distress.
					Key papers still missing. Will remove TBI, epidemiology, attractiveness and cancer from the search as they may be occluding papers.
2021-02-24	(social relationships OR social networks OR social* OR groups OR group OR relations* OR social interaction OR social structure OR interpersonal relationships OR interdependence OR social isolation OR loneliness) AND (Horm* OR Hormones OR cross sex hormone therapy OR HRT OR TRT OR hormone replacement therapy OR testosterone replacement therapy OR Oestrogen OR estrogen OR estrogen replacement thera…	944			Added feminising and masculinising to search. Also added variations on verbs e.g., gender confirmation also has gender confirming attached to it in the search.
					Still missing one key paper
2021-02-24	(social relationships OR social networks OR social* OR groups OR group OR relations* OR social interaction OR social structure OR interpersonal relationships OR interdependence OR social isolation OR loneliness) AND (Horm* OR Hormones OR cross sex hormone therapy OR HRT OR TRT OR hormone replacement therapy OR testosterone replacement therapy OR Oestrogen OR estrogen OR estrogen replacement thera…	1263			All not terms removed
2021-02-24	(social relationships OR social networks OR social* OR groups OR group OR relations* OR social interaction OR social structure OR interpersonal relationships OR interdependence OR social isolation OR loneliness) AND (Horm* OR Hormones OR cross sex hormone therapy OR HRT OR TRT OR hormone replacement therapy OR testosterone replacement therapy OR Oestrogen OR estrogen OR estrogen replacement thera…	1263			Key paper picked up as secondary article on another by Kuper.
2021-03-02	(Horm* OR Hormones OR cross sex hormone therapy OR HRT OR TRT OR hormone replacement therapy OR testosterone replacement therapy OR Oestrogen OR estrogen OR estrogen replacement therapy OR Oestrogen replacement therapy OR feminizing OR masculinizing OR feminising OR masculinising) AND (Gender-affirmation OR gender-affirming OR gender affirming OR gender affirmation OR Gender affirmation treatment…	2957			Had meeting with DD to discuss the disparity between selected readings. Social relationship terms were removed due to their potential obscuring of readings. Moreover, the dates were expanded to include more older readings as there was work predating 2001 that was pertinent. All papers from this point on were from the date range of 1980-2021 due to the paper by Blanchard et al (1983).
2021-03-02	(Horm* OR Hormones OR cross sex hormone therapy OR HRT OR TRT OR hormone replacement therapy OR testosterone replacement therapy OR Oestrogen OR estrogen OR estrogen replacement therapy OR Oestrogen replacement therapy OR feminizing OR masculinizing OR feminising OR masculinising) AND (Gender-affirmation OR gender-affirming OR gender affirming OR gender affirmation OR Gender affirmation treatment…	490			Health and wellbeing terms were separated from gender confirmation.
					Almost there just need to separate out the psychosocial outcomes more. Too many random articles in output.
2021-03-02	(Horm* OR Hormones OR cross sex hormone therapy OR HRT OR TRT OR hormone replacement therapy OR testosterone replacement therapy OR Oestrogen OR estrogen OR estrogen replacement therapy OR Oestrogen replacement therapy OR feminizing OR masculinizing OR feminising OR masculinising) AND (Gender-affirmation OR gender-affirming OR gender affirming OR gender affirmation OR Gender affirmation treatment…	760	18		Behavioural problems removed. Distinction between psychosocial and specific mood outcomes (i.e., anxiety etc.) was removed.
2021-03-03	(Horm* OR Hormones OR cross sex hormone therapy OR HRT OR TRT OR hormone replacement therapy OR testosterone replacement therapy OR Oestrogen OR estrogen OR estrogen replacement therapy OR Oestrogen replacement therapy OR feminizing OR masculinizing OR feminising OR masculinising) AND (Gender-affirmation OR gender-affirming OR gender affirming OR gender affirmation OR Gender affirmation treatment…	391	16		Only papers were found stretching from 1990 -2021
2021-03-09	(Horm* OR Hormones OR cross sex hormone therapy OR HRT OR TRT OR hormone replacement therapy OR testosterone replacement therapy OR Oestrogen OR estrogen OR estrogen replacement therapy OR Oestrogen replacement therapy OR feminizing OR masculinizing OR feminising OR masculinising) AND (Gender-affirmation OR gender-affirming OR gender affirming OR gender affirmation OR Gender affirmation treatment…	393 PubMed
		10 PSYCarticles (PSYCNET)
		259 Web of Science
		Total (662)

## Sheet: Supplementary Table 4
Supplementary Table 4: List of terms
Hormone related	Gender affirmation	Psychosocial	Gender identity
Horm* OR Hormones OR cross sex hormone therapy OR HRT OR TRT OR hormone replacement therapy OR testosterone replacement therapy OR Oestrogen OR estrogen OR estrogen replacement therapy OR Oestrogen replacement therapy OR feminizing OR masculinizing OR feminising OR masculinising	Gender-affirmation OR gender-affirming OR gender affirming OR gender affirmation OR Gender affirmation treatments OR Gender confirmation OR Gender confirmation treatments OR Gender confirming	self-acceptance OR life satisfaction OR self-mastery OR self-control OR aggression OR impulsiv* OR health OR wellbeing OR quality of life OR QOL OR mental health OR functioning OR psychosocial functioning OR psychological functioning OR psychological wellbeing OR life-satisfaction OR psychosocial distress OR mood OR anxiety OR anxious* depression OR stress OR self-esteem OR self-actualisation OR …	transgender OR non-binary OR gender diverse OR gender-diverse OR gender fluid OR gender-fluid OR transmasculine OR transfeminine OR trans feminine OR trans masculine transsexual OR Gender dysphoria
